# Supplementary material for: Polymer-Based Contactless Conductivity Detector for Europan Salts (PolyCoDES)
Source: Sensors (Basel). 2025 Jan 27;25(3):775. doi: 10.3390/s25030775 (PMC11820672; doi:10.3390/s25030775)
Supplement: Supplementary file 1 [file sensors-25-00775-s001.zip]

Archive with 1 entries (1 files):
- sensors-3316721-supplementary.pdf
